# Supplementary material for: Functional Linear and Nonlinear Brain–Heart Interplay during Emotional Video Elicitation: A Maximum Information Coefficient Study
Source: Entropy (Basel). 2019 Sep 14;21(9):892. doi: 10.3390/e21090892 (PMC7515428; doi:10.3390/e21090892)
Supplement: Supplementary file 1 [file entropy-21-00892-s001.zip]

Archive with 37 entries (35 files):
- Definitions/
- Definitions/chicago2.bst
- Definitions/entropy-logo-eps-converted-to.pdf
- Definitions/entropy-logo.eps
- Definitions/journalnames.tex
- Definitions/logo-ccby-eps-converted-to.pdf
- Definitions/logo-ccby.eps
- Definitions/logo-mdpi-eps-converted-to.pdf
- Definitions/logo-mdpi.eps
- Definitions/logo-orcid-eps-converted-to.pdf
- Definitions/logo-orcid.eps
- Definitions/logo-updates.pdf
- Definitions/mdpi.bst
- Definitions/mdpi.cls
- Definitions/texput.log
- entropy-556242-supplementary.aux
- entropy-556242-supplementary.log
- entropy-556242-supplementary.out
- entropy-556242-supplementary.pdf
- entropy-556242-supplementary.synctex.gz
- entropy-556242-supplementary.tex
- figures/
- figures/Lin_pvs_PN_perm-eps-converted-to.pdf
- figures/Lin_pvs_PN_perm.eps
- figures/MIC_neg.jpg
- figures/MIC_NegVsRest.jpg
- figures/MIC_pos.jpg
- figures/MIC_PosVsRest.jpg
- figures/MIC_pvs_PN_perm-eps-converted-to.pdf
- figures/MIC_pvs_PN_perm.eps
- figures/MyChannelMap.png
- figures/NonLin_pvs_PN_perm-eps-converted-to.pdf
- figures/NonLin_pvs_PN_perm.eps
- figures/relative_variation_MIC.jpg
- figures/Zvalues_MIC.jpg
- figures/Zvalues_NonLinearity.jpg
- figures/Zvalues_Rho.jpg
