# Supplementary material for: Functional Linear and Nonlinear Brain–Heart Interplay during Emotional Video Elicitation: A Maximum Information Coefficient Study
Source: Entropy (Basel). 2019 Sep 14;21(9):892. doi: 10.3390/e21090892 (PMC7515428; doi:10.3390/e21090892)
Supplement: Supplementary file 1 [file entropy-21-00892-s001.zip › Definitions/texput.log]

This is pdfTeX, Version 3.14159265-2.6-1.40.19 (MiKTeX 2.9.6630) (preloaded format=pdflatex 2018.6.14)  28 NOV 2018 16:59
entering extended mode
**mdpi.tex

! Emergency stop.
<*> mdpi.tex
            
*** (job aborted, file error in nonstop mode)

 
Here is how much of TeX's memory you used:
 2 strings out of 493305
 14 string characters out of 3136273
 53825 words of memory out of 3000000
 3658 multiletter control sequences out of 15000+200000
 3640 words of font info for 14 fonts, out of 3000000 for 9000
 1141 hyphenation exceptions out of 8191
 0i,0n,0p,1b,6s stack positions out of 5000i,500n,10000p,200000b,50000s
!  ==> Fatal error occurred, no output PDF file produced!
