# Supplementary material for: Functional Linear and Nonlinear Brain–Heart Interplay during Emotional Video Elicitation: A Maximum Information Coefficient Study
Source: Entropy (Basel). 2019 Sep 14;21(9):892. doi: 10.3390/e21090892 (PMC7515428; doi:10.3390/e21090892)
Supplement: Supplementary file 1 [file entropy-21-00892-s001.zip › entropy-556242-supplementary.aux]

\relax 
\providecommand\hyper@newdestlabel[2]{}
\bibstyle{Definitions/mdpi}
\providecommand\HyperFirstAtBeginDocument{\AtBeginDocument}
\HyperFirstAtBeginDocument{\ifx\hyper@anchor\@undefined
\global\let\oldcontentsline\contentsline
\gdef\contentsline#1#2#3#4{\oldcontentsline{#1}{#2}{#3}}
\global\let\oldnewlabel\newlabel
\gdef\newlabel#1#2{\newlabelxx{#1}#2}
\gdef\newlabelxx#1#2#3#4#5#6{\oldnewlabel{#1}{{#2}{#3}}}
\AtEndDocument{\ifx\hyper@anchor\@undefined
\let\contentsline\oldcontentsline
\let\newlabel\oldnewlabel
\fi}
\fi}
\global\let\hyper@last\relax 
\gdef\HyperFirstAtBeginDocument#1{#1}
\providecommand\HyField@AuxAddToFields[1]{}
\providecommand\HyField@AuxAddToCoFields[2]{}
\@writefile{toc}{\contentsline {section}{\numberline {1}MIC Comparison between Resting State and Emotional Videos}{1}{section.1}}
\@writefile{lof}{\contentsline {figure}{\numberline {S1}{\ignorespaces Topographic maps of Z-score values from the Wilcoxon non-parametric test for paired data applied to MIC estimates between resting state and positive video elicitations. \relax }}{1}{figure.caption.1}}
\providecommand*\caption@xref[2]{\@setref\relax\@undefined{#1}}
\newlabel{pvs_NL1}{{S1}{1}{Topographic maps of Z-score values from the Wilcoxon non-parametric test for paired data applied to MIC estimates between resting state and positive video elicitations. \relax }{figure.caption.1}{}}
\@writefile{lof}{\contentsline {figure}{\numberline {S2}{\ignorespaces Topographic maps of Z-score values from the Wilcoxon non-parametric test for paired data applied to MIC estimates between resting state and negative video elicitations. \relax }}{1}{figure.caption.2}}
\newlabel{pvs_NL2}{{S2}{1}{Topographic maps of Z-score values from the Wilcoxon non-parametric test for paired data applied to MIC estimates between resting state and negative video elicitations. \relax }{figure.caption.2}{}}
\@writefile{toc}{\contentsline {section}{\numberline {2}Group-Wise MIC Values during Emotional Videos}{2}{section.2}}
\@writefile{lof}{\contentsline {figure}{\numberline {S3}{\ignorespaces MIC values topographic maps calculated over a \SI {1.5}{min} high-arousing, positive video elicitation (median among all subjects for each EEG channel). The top panels refer to the functional interaction between the HRV-HF power and EEG oscillations at all bands, whereas the bottom panels refer to the HRV-LF power. \relax }}{2}{figure.caption.3}}
\newlabel{posmic}{{S3}{2}{MIC values topographic maps calculated over a \SI {1.5}{min} high-arousing, positive video elicitation (median among all subjects for each EEG channel). The top panels refer to the functional interaction between the HRV-HF power and EEG oscillations at all bands, whereas the bottom panels refer to the HRV-LF power. \relax }{figure.caption.3}{}}
\@writefile{lof}{\contentsline {figure}{\numberline {S4}{\ignorespaces MIC values topographic maps calculated over a \SI {1.5}{min} high-arousing, negative video elicitation (median among all subjects for each EEG channel). The top panels refer to the functional interaction between the HRV-HF power and EEG oscillations at all bands, whereas the bottom panels refer to the HRV-LF power. \relax }}{2}{figure.caption.4}}
\newlabel{negmic}{{S4}{2}{MIC values topographic maps calculated over a \SI {1.5}{min} high-arousing, negative video elicitation (median among all subjects for each EEG channel). The top panels refer to the functional interaction between the HRV-HF power and EEG oscillations at all bands, whereas the bottom panels refer to the HRV-LF power. \relax }{figure.caption.4}{}}
\@writefile{toc}{\contentsline {section}{\numberline {3}Quantitative Analysis of Changes between Sessions}{2}{section.3}}
\@writefile{lof}{\contentsline {figure}{\numberline {S5}{\ignorespaces Topographic distribution of the relative variation between MIC values extracted during positive and negative elicitation phases. \relax }}{3}{figure.caption.5}}
\newlabel{relative}{{S5}{3}{Topographic distribution of the relative variation between MIC values extracted during positive and negative elicitation phases. \relax }{figure.caption.5}{}}
\@writefile{lot}{\contentsline {table}{\numberline {S1}{\ignorespaces EEG channels associated with statistically significant brain-heart interplay changes between positive and negative elicitation sessions, grouped by HRV and EEG frequency bands. EEG channel labels and numbers refer to the EGI channel map shown below. \relax }}{3}{table.caption.6}}
\newlabel{tableCHs}{{S1}{3}{EEG channels associated with statistically significant brain-heart interplay changes between positive and negative elicitation sessions, grouped by HRV and EEG frequency bands. EEG channel labels and numbers refer to the EGI channel map shown below. \relax }{table.caption.6}{}}
\@writefile{toc}{\contentsline {section}{\numberline {4}EGI Channel Map}{3}{section.4}}
\@writefile{lof}{\contentsline {figure}{\numberline {S6}{\ignorespaces HydroCel Geodesic Sensor Net. External EEG channels in the red circle were discarded for further coupling analyses. \relax }}{4}{figure.caption.7}}
\newlabel{LastPage}{{}{4}{}{page.4}{}}
\xdef\lastpage@lastpage{4}
\xdef\lastpage@lastpageHy{4}
\expandafter\ifx\csname c@page@totc\endcsname\relax\newcounter{page@totc}\fi\setcounter{page@totc}{5}
