# Supplementary material for: Functional Linear and Nonlinear Brain–Heart Interplay during Emotional Video Elicitation: A Maximum Information Coefficient Study
Source: Entropy (Basel). 2019 Sep 14;21(9):892. doi: 10.3390/e21090892 (PMC7515428; doi:10.3390/e21090892)
Supplement: Supplementary file 1 [file entropy-21-00892-s001.zip › entropy-556242-supplementary.out]

\BOOKMARK [1][]{section.1}{\376\377\000M\000I\000C\000\040\000C\000o\000m\000p\000a\000r\000i\000s\000o\000n\000\040\000b\000e\000t\000w\000e\000e\000n\000\040\000R\000e\000s\000t\000i\000n\000g\000\040\000S\000t\000a\000t\000e\000\040\000a\000n\000d\000\040\000E\000m\000o\000t\000i\000o\000n\000a\000l\000\040\000V\000i\000d\000e\000o\000s}{}% 1
\BOOKMARK [1][]{section.2}{\376\377\000G\000r\000o\000u\000p\000-\000W\000i\000s\000e\000\040\000M\000I\000C\000\040\000V\000a\000l\000u\000e\000s\000\040\000d\000u\000r\000i\000n\000g\000\040\000E\000m\000o\000t\000i\000o\000n\000a\000l\000\040\000V\000i\000d\000e\000o\000s}{}% 2
\BOOKMARK [1][]{section.3}{\376\377\000Q\000u\000a\000n\000t\000i\000t\000a\000t\000i\000v\000e\000\040\000A\000n\000a\000l\000y\000s\000i\000s\000\040\000o\000f\000\040\000C\000h\000a\000n\000g\000e\000s\000\040\000b\000e\000t\000w\000e\000e\000n\000\040\000S\000e\000s\000s\000i\000o\000n\000s}{}% 3
\BOOKMARK [1][]{section.4}{\376\377\000E\000G\000I\000\040\000C\000h\000a\000n\000n\000e\000l\000\040\000M\000a\000p}{}% 4
