# Supplementary material for: Functional Linear and Nonlinear Brain–Heart Interplay during Emotional Video Elicitation: A Maximum Information Coefficient Study
Source: Entropy (Basel). 2019 Sep 14;21(9):892. doi: 10.3390/e21090892 (PMC7515428; doi:10.3390/e21090892)
Supplement: Supplementary file 1 [file entropy-21-00892-s001.zip › entropy-556242-supplementary.tex]

\documentclass[entropy,supfile,accept,moreauthors,pdftex,10pt,a4paper]{Definitions/mdpi} 

\firstpage{1} 
\makeatletter 
\setcounter{page}{\@firstpage} 
\makeatother
\pubvolume{xx}
\issuenum{1}
\articlenumber{5}
\pubyear{2019}
\copyrightyear{2019}
%\externaleditor{Academic Editor: name}
\history{Received: 6 July 2019; Accepted: 12 September 2019; Published: date}
%\updates{yes} % If there is an update available, un-comment this line

%\usepackage{subfig}
%\usepackage{cite}
%\usepackage{crop}
%\usepackage{amssymb}
%\usepackage{booktabs}
%\usepackage{caption}
%\usepackage{afterpage}
\usepackage{siunitx}
%\usepackage{float}
%\usepackage{times}
%\usepackage{mathtools}
\graphicspath{{./figures/}}
%\newcommand{\rev}[1]{{\color[rgb]{0,0,1}#1}}

%=================================================================
% Full title of the paper (Capitalized)
\Title{Functional Linear and Nonlinear Brain--Heart Interplay during Emotional Video Elicitation: A Maximum Information Coefficient Study}

\Author{Vincenzo Catrambone *, Alberto Greco, Enzo Pasquale Scilingo and Gaetano Valenza}
%please carefully check author names and affiliations.

\AuthorNames{Vincenzo Catrambone, Alberto Greco, Enzo Pasquale Scilingo and Gaetano Valenza}

% Affiliations / Addresses (Add [1] after \address if there is only one affiliation.)
\address [1]{%
Department of Information Engineering and Bioengineering and Robotics Research Center "E.Piaggio", University of Pisa, Largo Lucio Lazzarino, 56126 Pisa, Italy%newly added, please confirm.
}

% Contact information of the corresponding author
\corres{Correspondence: vincenzo.catrambone@ing.unipi.it; Tel: +39-050-2217050}

\begin{document}

\section{MIC Comparison between Resting State and Emotional Videos}
Below are the results from the statistical comparison on MIC values between resting state and emotional video using Wilcoxon non-parametric test for paired data.

\begin{figure}[H]
	\centering
		\includegraphics[scale=0.35]{MIC_PosVsRest.jpg}
	\caption{Topographic maps of Z-score values from the Wilcoxon non-parametric test for paired data applied to MIC estimates between resting state and positive video elicitations.  \label{pvs_NL1}}
\end{figure}

\begin{figure}[H]
	\centering
		\includegraphics[scale=0.35]{MIC_NegVsRest.jpg}
	\caption{Topographic maps of Z-score values from the Wilcoxon non-parametric test for paired data applied to MIC estimates between resting state and negative video elicitations.  \label{pvs_NL2}}
\end{figure}

\newpage
\section{Group-Wise MIC Values during Emotional Videos}
Below are the group-wise (median) MIC values for positive and negative videos. 


\begin{figure}[H]
	\centering
		\includegraphics[scale=0.5]{MIC_POS}
	\caption{MIC values topographic maps calculated over a \SI{1.5}{min} high-arousing, positive video elicitation (median among all subjects for each EEG channel). The top panels refer to the functional interaction between the HRV-HF power and EEG oscillations at all bands, whereas the bottom panels refer to the HRV-LF power. \label{posmic}}
\end{figure}

\begin{figure}[H]
	\centering
		\includegraphics[scale=0.5]{MIC_NEG}
	\caption{MIC values topographic maps calculated over a \SI{1.5}{min} high-arousing, negative video elicitation (median among all subjects for each EEG channel). The top panels refer to the functional interaction between the HRV-HF power and EEG oscillations at all bands, whereas the bottom panels refer to the HRV-LF power. \label{negmic}}
\end{figure}


\section{Quantitative Analysis of Changes between Sessions}
The following figure shows the topographic distribution of MIC relative variation between positive and negative emotional video elicitation normalized by the average between MIC values extracted during the two stimulation phases. The relative variation (RV) has been calculated as follows:
\begin{equation*}
RV = \frac{MIC_p - MIC_n}{\frac{MIC_p + MIC_n}{2}}
\end{equation*}
where $MIC_p$ and $MIC_n$ stand respectively for the MIC extracted during positive and negative video elicitations.

\begin{figure}[H]
	\centering
		\includegraphics[width=.9\linewidth]{relative_variation_MIC.jpg}
	\caption{Topographic distribution of the relative variation between MIC values extracted during positive and negative elicitation phases.  \label{relative}}
\end{figure}

In terms of location of the electrodes found significant in the statistical analysis, it is hereby provided a table listing EEG channels showing  significant changes, grouped by EEG and HRV frequency bands.

\begin{table}[H]
	\centering
	\caption{EEG channels associated with statistically significant brain-heart interplay changes between positive and negative elicitation sessions, grouped by HRV and EEG frequency bands. EEG channel labels and numbers refer to the EGI channel map shown below. \label{tableCHs}}
	\begin{tabular}{cll}
		\toprule
		& \textbf{HRV-LF} & \textbf{HRV-HF} \\ \midrule\\
		EEG-$\delta$ & [C3; 41; 93; T4; 116] & [3; 13; 41; 47; 86; T4; 109] \\
		EEG-$\theta$ & [31; 35; 65; 75; 91] & [12; 71; 84; 87; C4] \\ 
		EEG-$\alpha$ & [2; 18; T5; 97] & [31; 85; 115] \\
		EEG-$\beta$  & [13; 50; T5; 102; 116] & [Pz; 97] \\
		EEG-$\gamma$ & No significant channels & [65] \\ \bottomrule
	\end{tabular}
	
\end{table}


\section{EGI Channel Map}
Below is the channel map of the EGI net system that was used in this study.

\begin{figure}[H]
	\centering
		\includegraphics[scale=0.6]{MyChannelMap.png}
	\caption{HydroCel Geodesic Sensor Net. External EEG channels in the red circle were discarded for further coupling analyses. }
\end{figure}


\end{document}
